# Supplementary material for: Historical prevalence of slavery predicts contemporary American gun ownership
Source: PNAS Nexus. 2022 Aug 5;1(3):pgac117. doi: 10.1093/pnasnexus/pgac117 (PMC9896914; doi:10.1093/pnasnexus/pgac117)
Supplement: pgac117_Supplemental_Files [file pgac117_supplemental_files.zip]

Archive with 2 entries (2 files):
- PNASNEXUS-PNASNEXUS-2021-00239-s01.docx
- Supplementary Materials.pdf
